# Supplementary material for: Effects of Deep Shading on Agronomic Traits, Coloration, and Antioxidant Properties in Sweetpotato Leaves
Source: Plants (Basel). 2025 Sep 25;14(19):2969. doi: 10.3390/plants14192969 (PMC12526451; doi:10.3390/plants14192969)
Supplement: Supplementary file 1 [file plants-14-02969-s001.zip]

Archive with 1 entries (1 files):
- plants-3862374-supplementary.pdf
